# Supplementary material for: Chemokine/ITGA4 Interaction Directs iPSC-Derived Myogenic Progenitor Migration to Injury Sites in Aging Muscle for Regeneration
Source: Cells. 2023 Jul 12;12(14):1837. doi: 10.3390/cells12141837 (PMC10378040; doi:10.3390/cells12141837)
Supplement: Supplementary file 1 [file cells-12-01837-s001.zip]

Archive with 1 entries (1 files):
- cells-2470881-supplementary.pdf
